# Supplementary material for: Zn-Loaded and Calcium Phosphate-Coated Degradable Silica Nanoparticles Can Effectively Promote Osteogenesis in Human Mesenchymal Stem Cells
Source: Nanomaterials (Basel). 2022 Aug 24;12(17):2918. doi: 10.3390/nano12172918 (PMC9457856; doi:10.3390/nano12172918)
Supplement: Supplementary file 1 [file nanomaterials-12-02918-s001.zip]

Archive with 1 entries (1 files):
- nanomaterials-1822256-supplementary.pdf
